# Supplementary material for: Women’s Narratives about COVID-19, Preventive Practices and Sources of Information in Northwestern Tanzania
Source: Int J Environ Res Public Health. 2021 May 15;18(10):5261. doi: 10.3390/ijerph18105261 (PMC8156351; doi:10.3390/ijerph18105261)
Supplement: Supplementary file 1 [file ijerph-18-05261-s001.zip]

Archive with 2 entries (2 files):
- S1_In-depth interview question guide.pdf
- S2_Report writing template.pdf
